# Supplementary material for: Fecal microbiota transplantation reverses insulin resistance in type 2 diabetes: A randomized, controlled, prospective study
Source: Front Cell Infect Microbiol. 2023 Jan 4;12:1089991. doi: 10.3389/fcimb.2022.1089991 (PMC9872724; doi:10.3389/fcimb.2022.1089991)
Supplement: Supplementary Table 1 — Basic information and clinical data of participants. [file Table_1.xlsx]

## Sheet: sheet
Name	Treatment	Time	Age	BMI	Gender	course of the disease	FBG(Fasting blood-glucose) （mmol/L）	Postprandial Blood Glucose（mmol/L）	HbA1c（%）	Total cholesterol(mmol/L)	Triglyceride(mmol/L)	HDL cholesterol(mmol/L)	LDL cholesterol(mmol/L)	Apolipoprotein A(g/L)	Apolipoprotein B(g/L)	Fasting insulin（mU/L)	Postprandial insulin（mU/L)	Fasting c-peptide（ng/ml）	Postprandial c-peptide（ng/ml）	HOMA－IR	HOMA-HBCI	Aspartate transaminase	Alanine aminotransferase（U/L)	AST/ALT	GGT （U/L)	Alkaline phosphatase（U/L)	Cholinesterase （IU/L)	Monoamine oxidase（U/L)	a-L-fucosidase（U/L)	Total bile acid(umol/L)	Total protein(g/L)	Albumin(g/L)	Globulin(g/L)	Uric Acid（umol/L)	TBil(total bilirubin)(umol/L)	Direct bilirubin(umol/L)	Indirect bilirubin(umol/L)	Urea nitrogen(mmol/L)	Creatinine(umol/L)
CCZ	Metformin	W0	61	27.68	Male	10	7.29	11.61	7.96	2.77	1.38	0.78	1.75	0.96	0.58	10.78	33.89	1.15	4.12	3.49272	56.8865	22.06	17.4	1.3	39.26	88	9387	4	33.1	2.9	72.72	50.35	22.37	551	10.41	4.6	5.81	5.17	79
CCZ	Metformin	W4	61	27.54	Male	10	7	10.45	7.52	3.98	1.46	0.98	2.83	1.09	0.8	7.29	21.57	1.71	3.66	2.268	41.6571	19.9	31.7	0.6	60.92	86	9022	3	34.4	3	67.93	46.75	21.18	442	10.87	3.92	6.95	4.43	92
HHJ	Metformin	W0	71	29.01	Female	15	7.91	15.8	8.19	3.3	1.35	1.11	1.88	1.24	0.64	14.1	18.49	5.06	6.144	4.95693	63.9456	34.33	19.1	1.8	40.05	91	6733	4	24.8	7	71.11	44.21	26.9	410	7.37	3.73	3.64	12.28	386
HHJ	Metformin	W4	71	28.98	Female	15	7.23	12.92	7.96	4.37	1.53	1.09	2.78	1.17	0.91	19.77	34.46	3.51	5.56	6.35276	106.005	23.94	22.8	1.1	24.28	70	8864	5	23.6	3.7	74.38	46.04	28.34	422	9	3.04	5.96	12.37	193
LSY	Metformin	W0	66	28.44	Female	6	7.6	15.02	8.67	4.32	1.59	0.98	2.34	1.12	1.01	12.14	76.44	2.3	5.66	4.10062	59.2195	26.12	20.1	1.2	40.15	90	10213	3	29.4	4.5	78.12	50.12	28.42	411	14.3	4.5	5.12	5.89	66
LSY	Metformin	W4	66	28.41	Female	6	6.87	14.56	8.35	4.14	2.12	1.02	2.36	0.98	1.04	21.9	50.11	2.66	5.16	6.6868	129.97	25.43	19.8	1.1	45.11	84	10421	3	25.4	4.2	74.54	49.86	29.45	470	13.8	4.45	6.01	5.71	70
LSF	Metformin	W0	59	27.14	Female	5	10.74	12.61	9.14	5.25	1.23	1.19	3.75	1.16	1.1	6.64	15.91	1.01	2.45	3.16949	18.3425	23.38	23.3	1	41.5	126	6970	6	30.7	5.3	83.07	49.21	33.86	380	13.9	5.12	8.78	5.45	58
LSF	Metformin	W4	59	26.98	Female	5	9.04	9.94	9.08	4.37	1.04	1.13	3.05	1.13	0.88	5.26	22.21	1.33	3.01	2.11335	18.9892	18.38	15.9	1.2	21.85	83	6339	6	28.4	2.4	82.15	45.57	36.58	402	8.54	3.1	5.44	5.22	69
LSM	Metformin	W0	75	28.15	Female	6	7.6	11.72	7.02	3.97	1.46	1.33	2.28	1.49	0.68	13.2	75.1	1.66	8.44	4.45867	64.3902	21.53	21.5	1	21.48	74	7500	5	29.7	7.3	65.64	42.44	23.2	244	7.05	2.93	4.12	3.64	50
LSM	Metformin	W4	75	28.33	Female	6	6.51	9.88	6.82	5.29	1.41	1.22	3.64	1.28	1.09	16.85	61.98	2.08	4.21	4.87527	111.96	18.77	24.6	0.8	28.55	68	8401	3	27.5	1.6	70.03	43.91	26.12	411	7.35	2.36	4.99	4.83	54
SCS	Metformin	W0	55	28.12	Female	9	13.21	16.81	11.04	5.61	2.3	1.42	3.42	1.29	1.07	12.64	21.58	2.11	3.21	7.42108	26.035	18.86	14	1.3	17.31	78	10335	4	30.9	8	72.27	48.78	23.49	358	8.6	2.36	6.24	5.12	49
SCS	Metformin	W4	55	27.84	Female	9	12.84	13.07	10.89	5.42	1.68	1.5	3.04	1.48	1.01	12.5	18.21	1.91	2.78	7.13333	26.7666	16.8	23.4	0.7	60.69	57	10018	4	31.3	1	71.78	48.4	23.38	313	8.52	2.85	5.67	6.75	64
WWX	Metformin	W0	52	26.89	Male	7	11.41	18.94	9.3	5.62	2.43	1.15	3.72	1.37	1.04	7.1	48.81	2.21	6.56	3.60049	17.952	22.71	27.8	0.8	54.86	82	10225	5	29.1	7	78.37	50.75	27.63	417	11.06	3.58	7.48	4.15	65
WWX	Metformin	W4	52	26.84	Male	7	11.04	12.12	8.81	5.17	1.99	1.28	3.4	1.44	0.97	14.66	34.01	2.24	5.94	7.19317	38.8859	16.32	23.4	0.7	41.14	59	10500	5	29.1	2.5	75.9	49.01	26.89	355	12.78	3.63	9.15	3.63	59
YL	Metformin	W0	50	25.97	Male	5	9.5	12.09	8.4	3.6	1.62	1	2.22	1.16	0.66	12.1	42.12	2.29	4.62	5.10889	40.3333	22.45	24.2	0.9	41.1	65	10335	4	25.9	6.6	72.07	49.5	22.57	344	15.69	6.13	9.56	5.09	84
YL	Metformin	W4	50	26.01	Male	5	8.72	10.96	8.1	4.21	1.46	1.13	2.38	1.17	0.9	11.51	41.88	2.13	4.81	4.46076	44.0996	22.5	25.1	0.78	48	59	12041	4	26.4	3.9	74.3	46.1	28.2	411	10.4	2.4	8	7.7	86
YLX	Metformin	W0	56	28.12	Female	5	10.75	16.23	9.88	6.85	1.93	1.39	4.5	1.48	1.04	6.1	26.01	1.11	2.88	2.91444	16.8276	68.82	139.8	0.5	20.34	78	10437	5	36.8	6.3	74.93	46.02	28.91	380	13.59	5.21	8.38	5.88	59
YLX	Metformin	W4	56	28.41	Female	5	9.7	13.42	9.27	6.66	0.94	1.57	4.73	1.37	1.31	11.9	26.67	1.5	3.12	5.13022	38.3871	78.2	182.6	0.4	16.69	62	9747	6	32.7	2.2	69.96	43.01	26.95	381	13.31	4.94	8.37	5.81	59
ZJH	Metformin	W0	56	26.89	Female	8	8.62	14.4	7.9	6.63	2.32	1.3	4.5	1.26	1.04	5.56	5.99	1.03	0.84	2.1301	21.7188	24.86	14.9	1.7	17.3	88	10332	5	37.9	8.8	82.99	52.34	30.65	334	10.75	3.09	7.66	2.71	56
ZJH	Metformin	W4	56	26.77	Female	8	7.66	11.5	7.65	5.56	2.34	1.12	3.73	1.15	1.12	5.1	16.91	0.99	2.94	1.73627	24.5192	15.17	14.6	1	18.39	67	10500	5	30.9	5.1	69.63	45.06	24.57	253	6.32	1.89	4.43	3.9	54
ZM	Metformin	W0	62	27.24	Female	1	7.31	11.61	7.68	3.38	0.69	1.67	1.4	1.71	0.47	9.1	35.01	1.15	4.12	2.95649	47.769	21.07	13.6	1.5	19.5	67	7448	3	26.3	12.2	70.61	47.52	23.09	255	11.34	4.658	6.69	2.89	43
ZM	Metformin	W4	62	27.05	Female	1	7.01	9.01	7.59	4.24	0.82	1.91	2	1.41	0.6	10.42	12.45	1.14	1.99	3.24641	59.3732	14.37	13	1.1	23.08	57	7844	3	28.6	9.3	68.83	46	22.83	268	9.3	3.51	6.79	3.7	46
ZYH	Metformin	W0	59	26.5	Female	2	7.03	10.7	7.54	5.31	2.53	1.01	3.71	1.1	1.05	11.5	49.21	1.54	5.89	3.59311	65.1558	28.34	27.1	1	18.37	78	10442	3	29.2	6	80.8	50.06	30.74	313	12.73	4.58	8.15	4.43	57
ZYH	Metformin	W4	59	25.88	Female	2	6.87	8.31	7.45	5.02	1.4	1.07	3.51	1.09	1.01	9.41	40.39	1.2	4.84	2.87319	55.8457	20.95	23.5	0.9	14.49	56	10441	4	23.6	1.4	75.53	46.63	28.9	366	22.8	7.28	15.52	5.19	54
CDR	FMT+Metformin	W0	67	26.88	Male	2	10.46	17.89	11.3	5.13	5.16	1.15	3.35	1.47	0.82	7.5	8.99	0.64	0.24	3.48667	21.5517	19.93	24.6	0.8	43.59	76	10228	3	21.9	1.1	68.84	46.33	22.51	355	11.01	3.82	7.19	5.06	70
CDR	FMT+Metformin	W4	67	25.12	Male	2	8.77	10.48	10.96	5.32	1.77	1.2	3.69	1.25	1.01	7.12	22.81	1.74	3.04	2.77522	27.0209	21.95	21.5	1	48.43	79	10500	6	22.4	7.5	68.87	47.69	21.18	313	7.09	2.2	4.89	3.93	62
LHJ	FMT+Metformin	W0	76	26.44	Male	30	12.62	23.7	13.01	5.48	1.01	2.43	2.27	1.36	0.65	35.45	69.24	0.1	0.01	19.8835	77.7412	39.6	50.2	0.8	28.01	71	7658	5	33.3	8.7	68.77	44.91	23.86	310	10.89	3.67	7.22	4.46	72
LHJ	FMT+Metformin	W4	76	26.04	Male	30	6.24	11.06	12.81	4.89	0.99	2.27	2.11	2.08	0.7	48.33	47.01	0.21	0.08	13.4035	352.774	32.32	33.3	1	26.58	62	7353	4	33.1	3.9	68.55	47.27	21.28	302	13.28	4.99	8.29	7.28	78
LEJ	FMT+Metformin	W0	41	27.14	Male	8	7.33	10.31	8.04	5.03	3.56	0.9	3.26	1.13	0.85	8.39	30.1	2.55	6.28	2.73328	43.812	26	24	0.9	24	65	1251	5	14.3	0.99	86	52	34	440	29.9	3.9	26.03	5.05	76
LEJ	FMT+Metformin	W4	41	26.12	Male	8	5.3	8.51	7.6	4.94	1.39	1.04	3.41	1.16	1.07	6.45	4.99	2.74	14.21	1.51933	71.6667	20	18	1.1	18	54	1157	9	20.8	1.52	76	50	26	429	20.8	4	16.81	4.31	75
LYF	FMT+Metformin	W0	61	25.89	Male	6	7.84	11.8	7.6	4.21	1.54	0.96	2.77	1.22	0.86	11.78	47.55	3.14	7.31	4.10468	54.2857	33	65	0.5	32	76	9370	6	16	3.38	69	42	27	445	8	1.6	6.4	6.36	64
LYF	FMT+Metformin	W4	61	25.09	Male	6	5.77	7.12	7.1	5.17	1.27	0.89	3.72	0.82	1.14	6.46	11.64	2.26	4.1	1.65663	56.9163	24	35	0.7	18	65	9160	11	36	4.57	68	45	23	434	14	2.7	11.33	3.6	72
LYL	FMT+Metformin	W0	75	26.47	Female	9	8.68	9.81	7.2	6.92	1.2	1.73	4.63	1.56	1.3	5.98	13.4	2.16	4.61	2.30695	23.0888	18	8	2.2	10	59	8590	6	26.3	3.7	84	48	36	381	9.5	1.7	7.8	8.2	67
LYL	FMT+Metformin	W4	75	25.51	Female	9	6.54	6.88	6.9	3.83	1.15	1.58	1.96	1.62	0.68	6.31	3.64	2.44	2.39	1.83411	41.5132	13	18	1.4	10	52	8970	4	29	1.43	73	45	29	377	16.9	5.6	7.03	2.91	79
LXH	FMT+Metformin	W0	55	28.23	Male	8	9.01	16.38	8.9	4.51	1.48	1.26	2.85	1.73	0.89	6.66	25.66	1.87	5.12	2.66696	24.1742	24	22	1.1	14	88	1139	8	19	4.83	85	50	35	278	7.5	1.5	6	6.24	43
LXH	FMT+Metformin	W4	55	27.84	Male	8	7.21	9.78	8.6	3.99	1.08	1.2	2.56	1.52	0.6	5.08	7.68	1.35	3.54	1.62786	27.3854	19	20	1	16	80	1188	9	19	3.23	73	46	27	267	9.8	2.3	7.51	4.01	46
WWJ	FMT+Metformin	W0	49	29.01	Male	11	7.12	11.61	7	3.97	2.04	1.14	2.41	1.36	0.75	9.94	44.01	2.83	7.12	3.14546	54.9171	25	34	0.8	67	50	7250	6.4	14.3	2.53	64	41	23	400	16	3.2	12.77	5.66	56
WWJ	FMT+Metformin	W4	49	28.12	Male	11	4.78	6.91	6.6	3.85	0.92	1.01	2.53	1.16	0.82	4.89	8.31	1.91	3.71	1.03885	76.4062	22	26	0.9	31	55	7060	6.5	14.8	0.81	66	47	19	384	16.1	4	12.1	4.969	69
ZXM	FMT+Metformin	W0	84	28.12	Female	11	10.83	12.19	9.72	3.16	1.44	0.99	0.69	1.37	0.61	12.94	11.54	0.13	0.16	6.22845	35.307	16.37	8.6	1.9	31.58	66	2929	5	12.4	6.7	53.27	31.5	21.77	410	11.48	5.54	5.94	4.4	83
ZXM	FMT+Metformin	W4	84	27.84	Female	11	9.62	11.88	9.5	3.51	1.54	0.96	1.98	0.9	0.65	11.66	8.31	3.25	5.89	4.9853	38.1046	30.75	21.8	1.4	18.51	90	2766	7	18.7	10.8	55.77	30.9	24.87	375	8.12	3.83	4.29	9.08	97
ZJX	FMT	W0	43	27.29	Male	2	15.42	17.11	11.5	6.62	1.26	1.38	3.77	1.29	1.03	12.54	93.28	2.14	7.63	8.59408	21.0403	15.78	19.4	0.8	23.72	64	10226	8	27.3	7	74.6	47.46	27.14	561	12.28	3.19	9.09	6.03	81
ZJX	FMT	W4	43	26.45	Male	2	7.66	10.51	7.76	6.15	1.47	1.35	4.62	1.39	1.66	12.47	94.28	2.01	7.39	4.24534	59.9519	22.35	22.5	1.4	17.38	59	7298	8	24.8	5.5	70.99	43.41	27.58	438	15.55	3.92	11.63	5.63	88
HYR	FMT	W0	39	26.98	Male	25	15.23	15.04	10.31	5.22	1.74	1.13	3.47	1.37	1.6	10.69	32.23	0.42	2.46	7.23594	18.2268	18.72	12.5	1.5	22.97	70	10500	3	29.9	3.4	72.82	45.14	27.68	327	11.86	3.52	8.34	3.84	56
HYR	FMT	W4	39	25.62	Male	25	9.29	10.8	7.92	5.87	1.86	1.08	4.39	1.17	1.29	8.51	14.29	0.93	1.95	3.51368	29.3955	18.5	18.3	1	15.67	62	10261	2	27.5	1.4	76.57	48.07	28.5	363	12.39	3.62	8.77	5.758	57
ZCY	FMT	W0	55	27.82	Female	10	9.67	13.24	7.8	3.89	3.35	1.11	2.14	1.49	0.74	18.21	40.8	2.45	4.48	7.82625	59.0276	16.78	22.3	0.8	19.23	47	10406	5	21.8	2.1	72.51	47.36	25.15	596	10.94	3.98	6.96	5.1	66
ZCY	FMT	W4	55	27.21	Female	10	7.7	9.6	6.9	5.57	4.05	1.26	3.52	1.51	0.96	17.22	34.5	2.29	4.62	5.89307	82	16.6	17.4	1	22.75	58	10194	5	22.5	2.3	77.14	49.25	27.89	325	8.65	2.49	6.16	4.93	76
XX	FMT	W0	34	28.1	Male	9	13.7	20.63	9.66	6.75	17.85	0.8	2.49	1.2	0.6	14.06	24.5	1.78	3.38	8.56098	27.5686	24.08	34.8	0.7	40.13	144	10223	24	17	9.7	96	53	42.13	479	6	1.9	4.1	5.95	54
XX	FMT	W4	34	27.04	Male	9	8.21	16.2	7.8	5.28	3.29	0.95	3.72	1.12	1.02	10.84	45.5	2.01	4.8	3.9554	46.0297	19.14	26.3	0.7	26.3	100	10582	2	15.2	6.9	77.96	50.76	27.2	457	11.25	3.11	8.14	7.28	55
YLY	FMT	W0	77	26.87	Female	15	14.7	16.9	10.4	4.36	1.39	1.18	2.73	1.25	0.93	4.19	43.21	1.21	6.57	2.73747	7.48214	17.05	12.4	1.4	11.07	56	7120	3	20.9	1.1	62.48	41.72	20.76	383	10.7	3.6	7.1	6.31	81
YLY	FMT	W4	77	26.02	Female	15	6.99	10		5.52	1.5	1.25	4.25	1.36	0.96	6.45	60.2	1.55	8.49	2.0038	36.9628	32.99	16	1.3	14.44	68	9800	4	25.5	2.6	75.44	49.88	30.2	366	6.21	3.2	6.66	7.21	85
CKJ	FMT	W0	46	28.71	Female	6	13.75	17.2	11.8	6.38	5.86	1.11	3.61	1.93	1.55	14.86	34.34	3.4	4.33	9.08111	28.9951	34.37	44.6	0.8	188.45	59	16145	7	34.8	3.5	79.09	50.97	28.12	449	14.73	3.51	11.22	5.08	53
CKJ	FMT	W4	46	27.82	Female	6	8.4	9.8		4.98	4.71	0.89	3.12	1.26	1.27	12.51	25.7	3.02	5.06	4.6704	51.0612	27.6	32.6	0.8	172.2	60	12586	8	31	3.2	67.8	46.27	21.53	354	9.6	2.18	7.42	6.39	61
WLJ	FMT	W0	65	27.29	Female	10	14.12	19.81	9.05	5.38	0.72	1.69	2.62	1.89	0.76	9.83	22.62	1.35	2	6.16887	18.5122	14.91	11.2	1.3	14.27	93	7933	6	26	24.7	68.51	46.23	22.28	270	20.59	6.42	14.17	4.38	57
WLJ	FMT	W4	65	26.45	Female	10	8.9	10.9	7	5.36	0.98	1.45	2.45	1.57	1.01	6.55	14.52	0.79	1.57	2.59089	24.2593	16.8	14.21	1.2	14	97	7983	5	23.9	3	73.97	47.9	26.07	300	18.2	5.24	12.96	3.54	66
LRB	FMT	W0	46	25.8	Male	0.5	15.31	14.44	13.9	4.66	1.38	0.92	2.78	1.23	1.11	13.44	25.37	1.04	3.1	9.14517	22.7604	22.28	25.6	0.9	16.61	60	8062	2	23.1	2.4	62.48	42.1	20.38	286	11.09	3.66	7.43	4.8	62
LRB	FMT	W4	46	25.5	Male	0.5	7.53	10.44	9.63	5.4	1.56	1.28	2.54	1.45	0.98	13.18	24.5	1.98	4.12	4.41091	65.4094	22.8	25.4	0.9	17	57	7901	3	25.1	3.7	79	45.2	33.8	456	12.1	4.23	7.87	5.21	56
LZS	FMT	W0	25	25.92	Male	5	16.77	31.98	12.35	5.09	0.97	0.86	3.19	1.18	0.96	1.63	5.15	0.35	0.68	1.21489	2.45667	18.64	22.4	0.8	14.81	66	7856	2	32.1	2.6	73.11	49.4	23.71	263	16.21	5.82	10.39	5.43	72
LZS	FMT	W4	25	25.23	Male	5	8.4	13.8	10.14	5.16	1.25	0.94	3.1	1.32	0.8	1.67	3.56	1.24	2.46	0.623467	6.81633	17.5	20.2	0.9	16.2	68	8120	3	25	3.2	73.13	45	28.13	236	15.8	4.98	10.82	4.82	68
HKJ	excluded	W0	41	26.12	Male	1
HKJ	excluded	W4	41	25.21	Male	1
LX	excluded	W0	55	27.31	Male	1
LX	excluded	W4	55	26.8	Male	1
ZD	excluded	W0	40	26.17	Male	4
ZD	excluded	W4	40	25.4	Male	4
WLL	refuse	W0	32	27.5	Female	7
WLL	refuse	W4	32		Female	7
CKF	refuse	W0	60	27.33	Female	1
CKF	refuse	W4	60	27.01	Female	1
XXB	FMT	W0	28	29.29	Male	0.5	31.87	27.66	9.6	6.98	5.18	1.35	4.5	1.45	1.09	23.13	24.73	2.04	2.86	32.7624	16.306	33.02	55.5	0.6	117.19	185	10412	5	35.6	1.9	91.83	56.04	35.79	820	15.53	4.17	11.36	9.09	69
XXB	Withdraw	W4	28	28.1	Male	0.5
CYX	FMT+Metformin	W0	58	26.83	Male	6	19.64	21.15	12.92	4.37	1.19	1.05	2.51	1.78	0.87	64.47	129.4	0.55	1.46	56.2751	79.8885	21.18	18.9	1.1	13.09	204	10100	4	24	4	78.48	45.46	33.02	223	68.15	20	48.15	8.27	62
CYX	Withdraw	W4	58	25.92	Male	6
